# Supplementary material for: Allelic Variations in Phenology Genes in Club Wheat (Triticum compactum) and Their Association with Heading Date
Source: Int J Mol Sci. 2025 May 19;26(10):4875. doi: 10.3390/ijms26104875 (PMC12112085; doi:10.3390/ijms26104875)
Supplement: Supplementary file 1 [file ijms-26-04875-s001.zip]

Archive with 4 entries (4 files):
- Table S1  Primers sequences annealing temperatures VRN1 and PPD-D1 modified.pdf
- Table S2  Accession name, origin and allelic variants of vernalization (VRN1) and photoperiod sensitivity (PPD-D1) genes.xlsx
- Table S3  Allele sizes of 21simple sequence repeat (SSR) markers in the club wheat germplasm collection.xlsx
- Figure S1 Distribution of Tcompactum genotypes by heading date.pdf
