# Supplementary material for: Allelic Variations in Phenology Genes in Club Wheat (Triticum compactum) and Their Association with Heading Date
Source: Int J Mol Sci. 2025 May 19;26(10):4875. doi: 10.3390/ijms26104875 (PMC12112085; doi:10.3390/ijms26104875)
Supplement: Supplementary file 1 [file ijms-26-04875-s001.zip › Table S2 Accession name, origin and allelic variants of vernalization (VRN1) and photoperiod sensitivity (PPD-D1) genes.xlsx]

## Sheet: Hoja1
Mata, B., Cabrera, A. Allelic variations in phenology genes in club wheat (Tritticum compactum) and their associations with heading date
Table S2. Accession name, origin and allelic variants of vernalisation (VRN1) and photoperiod sensitivity (PPD-D1) genes in each genotype of the T. compactum collection studied.
UCO Code	Accession Number	Accession Name	Country/Origin	Type	VRN-A1	VRN-B1	VRN-D1	PPD-D1	Haplotype	Growth habit
Tc1	PI 25970	Bola Blanca	Mexico	Unknown	Vrn-A1b	Vrn-B1a	vrn-D1	Ppd-D1b	3	Spring
Tc2	PI 41023	Termok	Kyrgyzstan	Landrace	vrn-A1	Vrn-B1a	Vrn-D1a	Ppd-D1b	4	Spring
Tc3	PI 56213	Mocho de Espiga Quadrada	Portugal	Landrace	Vrn-A1b	vrn-B1	vrn-D1	Ppd-D1b	6	Spring
Tc4	PI 60740	Sinai No. 3	Egypt	Landrace	vrn-A1	Vrn-B1a	vrn-D1	Ppd-D1b	7	Spring
Tc5	PI 114638	Gluclub	Australia	Cultivar	Vrn-A1b	Vrn-B1a	vrn-D1	Ppd-D1b	3	Spring
Tc6	PI 129523	Ostka Skomoroska	Poland	Cultivar	vrn-A1	vrn-B1	vrn-D1	Ppd-D1b	10	Winter
Tc7	PI 129528	Sandomierka	Poland	Cultivar	vrn-A1	vrn-B1	vrn-D1	Ppd-D1b	10	Winter
Tc8	PI 157920	Velino	Italia	Cultivar	vrn-A1	vrn-B1	vrn-D1	Ppd-D1b	10	Winter
Tc9	PI 159101	Spitskop	South Africa	Cultivar	vrn-A1	Vrn-B1a	vrn-D1	Ppd-D1b	7	Spring
Tc10	PI 164160	Kanak	India	Landrace	Vrn-A1b	Vrn-B1a	vrn-D1	Ppd-D1b	3	Spring
Tc12	PI 191542	H 23 H 13385	Portugal	Unknown	Vrn-A1b	vrn-B1	vrn-D1	Ppd-D1b	6	Spring
Tc13	PI 211701	1413-1	Turkey	Unknown	vrn-A1	vrn-B1	vrn-D1	Ppd-D1b	10	Winter
Tc14	PI 262665	Teremok	Kazakhstan	Landrace	vrn-A1	Vrn-B1a	Vrn-D1a	Ppd-D1b	4	Spring
Tc15	PI 262666	Kozha Bidai	Kazakhstan	Landrace	vrn-A1	Vrn-B1a	Vrn-D1a	Ppd-D1b	4	Spring
Tc16	PI 278541	Aleppo 23	Syria	Landrace	vrn-A1	Vrn-B1a	vrn-D1	Ppd-D1b	7	Spring
Tc17	PI 278581	Premier	UK	Cultivar	vrn-A1	vrn-B1	vrn-D1	Ppd-D1b	10	Winter
Tc18	PI 278639	American Club	UK	Unknown	vrn-A1	vrn-B1	vrn-D1	Ppd-D1b	10	Winter
Tc19	PI 278641	ECH 1096	UK	Unknown	vrn-A1	vrn-B1	vrn-D1	Ppd-D1b	10	Winter
Tc20	PI 294567	Bivona	USA	Unknown	Vrn-A1a	vrn-B1	vrn-D1	Ppd-D1b	5	Spring
Tc21	PI 294891	Anatolien	Bulgaria	Unknown	vrn-A1	Vrn-B1a	vrn-D1	Ppd-D1b	7	Spring
Tc22	PI 294892	Herrison Sans Barbe	Bulgaria	Unknown	Vrn-A1a	vrn-B1	vrn-D1	Ppd-D1b	5	Spring
Tc23	PI 330540	Erinaceum	UK	Unknown	vrn-A1	Vrn-B1a	vrn-D1	Ppd-D1b	7	Spring
Tc24	PI 341432	B-237	Turkey	Landrace	vrn-A1	Vrn-B1a	vrn-D1	Ppd-D1b	7	Spring
Tc25	PI 352298	Rouge de la Gruyere	Switzerland	Landrace	Vrn-A1a	Vrn-B1a	vrn-D1	Ppd-D1b	2	Spring
Tc26	PI 352302	Tiroler Fruhe Binkel	Australia	Cultivar	Vrn-A1a	Vrn-B1a	vrn-D1	Ppd-D1b	2	Spring
Tc27	PI 352306	Ble D'Avril	France	Cultivar	vrn-A1	vrn-B1	vrn-D1	Ppd-D1b	10	Winter
Tc28	PI 352307	Konya	Turkey	Unknown	vrn-A1	vrn-B1	vrn-D1	Ppd-D1b	10	Winter
Tc29	PI 352314	Montsec	Spain	Unknown	vrn-A1	vrn-B1	vrn-D1	Ppd-D1a	9	Winter
Tc30	PI 352318	A 1120	Switzerland	Breeding material	vrn-A1	vrn-B1	vrn-D1	Ppd-D1a	9	Winter
Tc32	PI 357307	W 2691	Australia	Breeding material	Vrn-A1b	Vrn-B1a	vrn-D1	Ppd-D1b	3	Spring
Tc33	PI 361807	DN-2263	Denmark	Unknown	vrn-A1	vrn-B1	vrn-D1	Ppd-D1b	10	Winter
Tc34	PI 372151	Vardenik 9	Armenia	Cultivar	Vrn-A1a	Vrn-B1a	vrn-D1	Ppd-D1b	2	Spring
Tc35	PI 377686	Gluclub	Australia	Cultivar	Vrn-A1b	Vrn-B1a	vrn-D1	Ppd-D1b	3	Spring
Tc36	PI 410652	W44A	Pakistan	Landrace	vrn-A1	Vrn-B1a	vrn-D1	Ppd-D1b	7	Spring
Tc37	PI 410653	W51B	Pakistan	Landrace	vrn-A1	vrn-B1	Vrn-D1a	Ppd-D1b	8	Spring
Tc38	PI 410654	W78B	Pakistan	Landrace	vrn-A1	vrn-B1	Vrn-D1a	Ppd-D1b	8	Spring
Tc39	PI 412975	Knoppies Caledon	Africa	Cultivar	Vrn-A1b	Vrn-B1a	vrn-D1	Ppd-D1b	3	Spring
Tc40	PI 412979	Malgas	Africa	Unknown	Vrn-A1b	Vrn-B1a	vrn-D1	Ppd-D1b	3	Spring
Tc41	PI 434642	Tincurrin	Australia	Unknown	Vrn-A1a	Vrn-B1a	vrn-D1	Ppd-D1b	2	Spring
Tc42	PI 442911	Line AA	Australia	Breeding material	Vrn-A1b	Vrn-B1a	vrn-D1	Ppd-D1b	3	Spring
Tc43	PI 442912	Line F	Australia	Breeding material	Vrn-A1b	Vrn-B1a	vrn-D1	Ppd-D1b	3	Spring
Tc44	PI 442913	Line S	Australia	Breeding material	Vrn-A1b	vrn-B1	vrn-D1	Ppd-D1b	6	Spring
Tc45	PI 470735	79TK116-616-1	Turkey	Landrace	Vrn-A1a	Vrn-B1a	vrn-D1	Ppd-D1b	2	Spring
Tc46	PI 486428	WA 6581	USA	Breeding material	vrn-A1	vrn-B1	vrn-D1	Ppd-D1b	10	Winter
Tc47	PI 554120	M72-1250	USA	Breeding material	vrn-A1	vrn-B1	vrn-D1	Ppd-D1b	10	Winter
Tc48	PI 554121	M85-9	USA	Breeding material	vrn-A1	vrn-B1	vrn-D1	Ppd-D1b	10	Winter
Tc49	PI 562529	Rohde	USA	Cultivar	vrn-A1	vrn-B1	vrn-D1	Ppd-D1b	10	Winter
Tc50	PI 565431	Club	USA	Unknown	vrn-A1	vrn-B1	vrn-D1	Ppd-D1b	10	Winter
Tc51	PI 566594	Calorwa	USA	Cultivar	Vrn-A1a	Vrn-B1a	Vrn-D1a	Ppd-D1a	1	Spring
Tc52	PI 566815	WA 7621	USA	Breeding material	vrn-A1	vrn-B1	vrn-D1	Ppd-D1b	10	Winter
Tc53	PI 572850	Corrigin	Australia	Breeding material	Vrn-A1a	Vrn-B1a	vrn-D1	Ppd-D1b	2	Spring
Tc54	PI 572851	86PK1287-001.11	Pakistan	Landrace	vrn-A1	vrn-B1	Vrn-D1a	Ppd-D1b	8	Spring
Tc55	PI 572852	86PK1287-001.19	Pakistan	Landrace	vrn-A1	vrn-B1	Vrn-D1a	Ppd-D1b	8	Spring
Tc56	PI 572853	86PK1315-005.01	Pakistan	Landrace	vrn-A1	Vrn-B1a	vrn-D1	Ppd-D1b	7	Spring
Tc57	PI 572854	86PK1329-005.01	Pakistan	Landrace	vrn-A1	Vrn-B1a	vrn-D1	Ppd-D1b	7	Spring
Tc58	PI 572855	86PK1288-001.05	Pakistan	Landrace	vrn-A1	vrn-B1	Vrn-D1a	Ppd-D1b	8	Spring
Tc59	PI 572857	86PK1315-001.00	Pakistan	Landrace	vrn-A1	vrn-B1	Vrn-D1a	Ppd-D1b	8	Spring
Tc60	PI 597666	WA7770	USA	Breeding material	vrn-A1	vrn-B1	vrn-D1	Ppd-D1b	10	Winter
Tc61	PI 599665	Temple	USA	Cultivar	vrn-A1	vrn-B1	vrn-D1	Ppd-D1a	9	Winter
Tc62	PI 606764	Bruehl	USA	Cultivar	vrn-A1	vrn-B1	vrn-D1	Ppd-D1b	10	Winter
Tc63	PI 608016	Jacmar	USA	Cultivar	vrn-A1	vrn-B1	vrn-D1	Ppd-D1b	10	Winter
Tc64	PI 628641	Chukar	USA	Cultivar	vrn-A1	vrn-B1	vrn-D1	Ppd-D1b	10	Winter
Tc65	PI 643435	Cara	USA	Cultivar	vrn-A1	vrn-B1	vrn-D1	Ppd-D1b	10	Winter
Tc66	PI 656959	PahaNIL	USA	Breeding material	Vrn-A1a	vrn-B1	vrn-D1	Ppd-D1b	5	Spring
Tc67	PI 656960	PahaNIL	USA	Breeding material	Vrn-A1a	vrn-B1	vrn-D1	Ppd-D1b	5	Spring
Tc68	PI 656961	PahaNIL	USA	Breeding material	Vrn-A1a	vrn-B1	vrn-D1	Ppd-D1b	5	Spring
Tc69	PI 656962	PahaNIL	USA	Breeding material	Vrn-A1a	vrn-B1	vrn-D1	Ppd-D1b	5	Spring
Tc70	PI 656963	PahaNIL	USA	Breeding material	Vrn-A1a	vrn-B1	vrn-D1	Ppd-D1b	5	Spring
Tc71	PI 656964	PahaNIL	USA	Breeding material	Vrn-A1a	vrn-B1	vrn-D1	Ppd-D1b	5	Spring
Tc73	PI 656966	PahaNIL	USA	Breeding material	vrn-A1	vrn-B1	vrn-D1	Ppd-D1b	10	Winter
Tc75	PI 656968	PahaNIL	USA	Breeding material	vrn-A1	vrn-B1	vrn-D1	Ppd-D1b	10	Winter
Tc76	PI 656969	PahaNIL	USA	Breeding material	vrn-A1	Vrn-B1a	vrn-D1	Ppd-D1b	7	Spring
Tc77	PI 656970	PahaNIL	USA	Breeding material	vrn-A1	Vrn-B1a	vrn-D1	Ppd-D1b	7	Spring
Tc79	PI 656972	PahaNIL	USA	Breeding material	vrn-A1	Vrn-B1a	vrn-D1	Ppd-D1b	7	Spring
Tc81	PI 656974	PahaNIL	USA	Breeding material	vrn-A1	vrn-B1	vrn-D1	Ppd-D1b	10	Winter
Tc82	PI 656975	PahaNIL	USA	Breeding material	vrn-A1	vrn-B1	vrn-D1	Ppd-D1b	10	Winter
Tc83	PI 656976	PahaNIL	USA	Breeding material	vrn-A1	vrn-B1	vrn-D1	Ppd-D1b	10	Winter
Tc84	PI 656977	PahaNIL	USA	Breeding material	vrn-A1	vrn-B1	vrn-D1	Ppd-D1b	10	Winter
Tc88	PI 656982	PahaNIL	USA	Breeding material	vrn-A1	vrn-B1	Vrn-D1a	Ppd-D1b	8	Spring
Tc90	PI 656984	PahaNIL	USA	Breeding material	vrn-A1	vrn-B1	vrn-D1	Ppd-D1b	10	Winter
Tc91	PI 656985	PahaNIL	USA	Breeding material	vrn-A1	vrn-B1	vrn-D1	Ppd-D1b	10	Winter
Tc92	PI 656986	PahaNIL	USA	Breeding material	vrn-A1	vrn-B1	vrn-D1	Ppd-D1b	10	Winter
Tc93	PI 656988	PahaNIL	USA	Breeding material	Vrn-A1a	vrn-B1	vrn-D1	Ppd-D1b	5	Spring
Tc96	PI 656995	PahaNIL	USA	Breeding material	vrn-A1	vrn-B1	vrn-D1	Ppd-D1b	10	Winter
Tc97	PI 668170	Jezka Modra Hladka	Czechoslovakia	Landrace	vrn-A1	vrn-B1	vrn-D1	Ppd-D1b	10	Winter
Tc98	PI 668249	Jezka Hladka	Czechoslovakia	Landrace	Vrn-A1a	vrn-B1	vrn-D1	Ppd-D1b	5	Spring
Tc99	PI 665048	ARS-Crescent	USA	Cultivar	vrn-A1	vrn-B1	vrn-D1	Ppd-D1b	10	Winter
Tc100	PI 665049	ARS-Chrystal	USA	Cultivar	vrn-A1	vrn-B1	vrn-D1	Ppd-D1b	10	Winter
Tc101	PI 674997	GE.2013-06	Georgia	Landrace	Vrn-A1a	vrn-B1	vrn-D1	Ppd-D1b	5	Spring
