# Supplementary material for: Allelic Variations in Phenology Genes in Club Wheat (Triticum compactum) and Their Association with Heading Date
Source: Int J Mol Sci. 2025 May 19;26(10):4875. doi: 10.3390/ijms26104875 (PMC12112085; doi:10.3390/ijms26104875)
Supplement: Supplementary file 1 [file ijms-26-04875-s001.zip › Table S3 Allele sizes of 21simple sequence repeat (SSR) markers in the club wheat germplasm collection.xlsx]

## Sheet: Xgwm43
Genotype	43-118	43-133	43-162	43-172	43-178	43-213	43-256
TC-1	1	1	1	1	1
TC-2	1	1	1	1	1		1
TC-3	1	1	1	1	1
TC-4	1	1	1	1	1		1
TC-5	1	1	1	1	1		1
TC-6	1	1	1	1	1
TC-7	1	1	1	1	1		1
TC-8	1	1	1	1	1		1
TC-9	1	1	1	1	1		1
TC-10	1	1	1	1	1
TC-12	1	1	1	1	1	1	1
TC-13	1	1	1	1	1	1	1
TC-14	1	1	1	1	1		1
TC-15	1	1	1	1	1	1	1
TC-16	1	1	1	1	1	1	1
TC-17	1	1	1	1	1		1
TC-18	1	1	1	1	1
TC-19	1	1	1	1	1
TC-20	1	1	1	1	1		1
TC-21	1	1	1	1	1		1
TC-22	1	1	1	1	1		1
TC-23	1	1	1	1	1	1
TC-24	1	1	1	1	1		1
TC-25	1	1	1	1	1		1
TC-26	1	1	1	1	1
TC-27	1	1	1	1	1		1
TC-28	1	1	1	1	1		1
TC-29	1	1	1	1	1	1
TC-30	1	1	1	1	1	1	1
TC-32	1	1	1	1	1		1
TC-33	1	1	1	1	1		1
TC-34	1	1	1	1	1		1
TC-35	1	1	1	1	1	1	1
TC-36	1	1	1	1	1
TC-37	1	1	1	1	1
TC-38	1	1	1	1	1		1
TC-39	1	1	1	1	1		1
TC-40	1	1	1	1	1	1
TC-41	1	1	1	1	1		1
TC-42	1	1	1	1	1		1
TC-43	1	1	1	1	1		1
TC-44	1	1	1	1	1		1
TC-45	1	1	1	1	1	1
TC-46	1	1	1	1	1		1
TC-47	1	1	1	1	1	1
TC-48	1	1	1	1	1	1	1
TC-49	1	1	1	1	1		1
TC-50	1	1	1	1	1		1
TC-51	1	1	1	1	1		1
TC-52	1	1	1	1	1
TC-53	1	1	1	1	1
TC-54	1	1	1	1	1		1
TC-55	1	1	1	1	1	1
TC-56	1	1	1	1	1	1	1
TC-57	1	1	1	1	1		1
TC-58	1	1	1	1	1	1	1
TC-59	1	1	1	1	1
TC-60	1	1	1	1	1		1
TC-61	1	1	1	1	1
TC-62	1	1	1	1	1	1
TC-63	1	1	1	1	1	1
TC-64	1	1	1	1	1	1
TC-65	1	1	1	1	1		1
TC-66	1	1	1	1	1	1	1
TC-67	1	1	1	1	1		1
TC-68	1	1	1	1	1	1
TC-69	1	1	1	1	1		1
TC-70	1	1	1	1	1		1
TC-71	1	1	1	1	1		1
TC-73	1	1	1	1	1		1
TC-75	1	1	1	1	1		1
TC-76	1	1	1	1	1		1
TC-77	1	1	1	1	1		1
TC-79	1	1	1	1	1
TC-81	1	1	1	1	1
TC-82	1	1	1	1	1		1
TC-83	1	1	1	1	1	1	1
TC-84	1	1	1	1	1		1
TC-88	1	1	1	1	1
TC-90	1	1	1	1	1
TC-91	1	1	1	1	1
TC-92	1	1	1	1	1
TC-93	1	1	1	1	1		1
TC-96	1	1	1	1	1		1
TC-97	1	1	1	1	1		1
TC-98	1	1	1	1	1		1
TC-99	1	1	1	1	1	1
TC-100	1	1	1	1	1
TC-101	1	1	1	1	1	1	1
Escacena	1	1	1	1	1	1	1

## Sheet: Xgwm44
Genotype	44-54	44-58
TC-1		1
TC-2		1
TC-3	1
TC-4	M	M
TC-5	1
TC-6	1
TC-7	1
TC-8	1
TC-9		1
TC-10	1
TC-12		1
TC-13		1
TC-14		1
TC-15	1
TC-16	1
TC-17		1
TC-18	1
TC-19	1
TC-20	1
TC-21	1
TC-22	1
TC-23	1
TC-24	1
TC-25		1
TC-26	1
TC-27		1
TC-28	1
TC-29	1
TC-30		1
TC-32	1
TC-33		1
TC-34		1
TC-35		1
TC-36	1
TC-37		1
TC-38		1
TC-39	1
TC-40	1
TC-41		1
TC-42	1
TC-43		1
TC-44		1
TC-45	1
TC-46		1
TC-47	1
TC-48		1
TC-49		1
TC-50	1
TC-51	1
TC-52	1
TC-53		1
TC-54	1
TC-55	1
TC-56	1
TC-57		1
TC-58	1
TC-59		1
TC-60		1
TC-61	1
TC-62		1
TC-63	1
TC-64	1
TC-65		1
TC-66		1
TC-67	1
TC-68	1
TC-69		1
TC-70	1
TC-71	1
TC-73	1
TC-75		1
TC-76		1
TC-77		1
TC-79		1
TC-81		1
TC-82	1
TC-83	1
TC-84	1
TC-88		1
TC-90	1
TC-91	1
TC-92	1
TC-93		1
TC-96	1
TC-97		1
TC-98	1
TC-99	1
TC-100	1
TC-101	1
Escacena	1

## Sheet: Xgwm55
Genotype	55-111	55-114	55-119	55-167	55-171	55-200	55-245
TC-1	1	1	1		1	1
TC-2	1	1	1		1
TC-3	1	1	1	1		1	1
TC-4	1	1	1	1		1	1
TC-5	1	1	1	1		1	1
TC-6	1	1	1	1		1	1
TC-7	1	1	1	1		1	1
TC-8	1	1	1	1		1	1
TC-9	1	1	1	1		1	1
TC-10	1	1	1	1		1	1
TC-12	1	1	1	1		1	1
TC-13	1	1	1	1		1	1
TC-14	1	1	1	1		1	1
TC-15	1	1	1	1		1	1
TC-16	1	1	1	1		1	1
TC-17	1	1	1		1	1	1
TC-18	1	1	1	1		1	1
TC-19	1	1	1	1		1	1
TC-20	1	1	1	1		1	1
TC-21	1	1	1	1		1	1
TC-22	1	1	1	1		1	1
TC-23	1	1	1	1		1	1
TC-24	1	1	1	1		1	1
TC-25		1	1	1		1	1
TC-26	1	1	1	1		1	1
TC-27	1	1	1	1		1	1
TC-28	1	1	1	1		1	1
TC-29	1	1	1	1		1	1
TC-30	1	1	1	1			1
TC-32	1	1	1	1		1	1
TC-33	1	1	1	1		1	1
TC-34	1	1	1	1		1	1
TC-35	1	1	1	1		1	1
TC-36	1	1	1	1		1	1
TC-37	1	1	1	1		1	1
TC-38	1	1	1	1		1	1
TC-39	1	1	1	1		1	1
TC-40	1	1	1	1		1	1
TC-41	1	1	1	1		1	1
TC-42	1	1	1	1		1	1
TC-43	1	1	1	1		1	1
TC-44	1	1	1	1		1	1
TC-45	1	1	1	1		1	1
TC-46	1	1	1	1		1	1
TC-47	1	1	1	1
TC-48	1	1	1	1		1	1
TC-49	1	1	1	1		1	1
TC-50	1	1	1	1		1	1
TC-51	1	1	1	1		1	1
TC-52	1	1	1	1		1	1
TC-53	1	1	1	1		1	1
TC-54	1	1	1	1		1	1
TC-55	1	1	1	1		1	1
TC-56	1	1	1	1		1	1
TC-57	1	1	1	1		1	1
TC-58	1	1	1	1		1	1
TC-59	1	1	1	1		1	1
TC-60	1	1	1	1		1	1
TC-61	1	1	1	1		1	1
TC-62	1	1	1	1		1	1
TC-63	1	1	1	1
TC-64	1	1	1	1		1	1
TC-65	1	1	1	1		1	1
TC-66	1	1	1	1		1	1
TC-67	1	1	1	1		1	1
TC-68	1	1	1	1		1	1
TC-69	1	1	1	1		1	1
TC-70	1	1	1	1		1	1
TC-71	1	1	1	1		1	1
TC-73	1	1	1	1		1	1
TC-75	1	1	1	1		1	1
TC-76	1	1	1	1		1	1
TC-77	1	1	1	1		1	1
TC-79	1	1	1	1		1	1
TC-81	1	1	1	1		1	1
TC-82	1	1	1	1		1	1
TC-83	1	1	1	1		1	1
TC-84	1	1	1	1		1	1
TC-88	1	1	1	1		1	1
TC-90	1	1	1	1		1	1
TC-91	1	1	1	1		1	1
TC-92	1	1	1	1		1	1
TC-93	1	1	1	1		1	1
TC-96	1	1	1	1		1	1
TC-97	1	1	1	1		1	1
TC-98	1	1	1	1		1	1
TC-99	1	1	1	1		1	1
TC-100	1	1	1	1		1	1
TC-101	1	1	1	1
Escacena	1	1	1	1		1	1

## Sheet: Xgwm135
Genotype	135-133	135-135	135-137	135-140	140-154	135-156	135-158
TC-1	1	1
TC-2	1	1
TC-3	1	1
TC-4	1	1
TC-5	1	1
TC-6	1	1
TC-7	M	M	M	M	M	M	M
TC-8	1	1
TC-9	1	1				1
TC-10	1	1
TC-12	1	1
TC-13	M	M			M	M	M
TC-14	1	1
TC-15	M	M			M	M	M
TC-16	1
TC-17	1	1			1	1
TC-18	1	1			1	1
TC-19	1	1			1	1
TC-20	1	1			1	1
TC-21	1	1
TC-22	1	1				1	1
TC-23	M	M			M	M	M
TC-24	1	1
TC-25	1					1	1
TC-26	1	1				1	1
TC-27	1	1			1	1
TC-28	1	1			1	1
TC-29	1	1
TC-30	1	1
TC-32	1	1
TC-33	1	1
TC-34	1	1			1	1
TC-35	1	1
TC-36	M	M			M	M	M
TC-37	1	1		1		1
TC-38	M	M		M	M	M	M
TC-39	1	1
TC-40	1	1				1	1
TC-41	1	1
TC-42	1	1
TC-43	1	1
TC-44	1	1
TC-45	1	1				1
TC-46	1	1
TC-47		1	1
TC-48	1	1
TC-49	1	1
TC-50	1	1			1	1
TC-51	1	1
TC-52	1	1
TC-53	1	1
TC-54	1	1			1	1
TC-55	1	1			1	1
TC-56	1	1			1	1
TC-57	1	1			1	1
TC-58	1	1			1	1
TC-59	1	1			1	1
TC-60	1	1
TC-61	1	1
TC-62	1	1
TC-63	1	1
TC-64	1	1
TC-65	1	1
TC-66	M	M	M	M	M	M	M
TC-67	1	1
TC-68	1	1
TC-69	1	1
TC-70	1	1
TC-71	1	1
TC-73	1	1
TC-75	1	1
TC-76	1	1
TC-77	1	1
TC-79	M	M	M	M	M	M	M
TC-81	M	M	M	M	M	M	M
TC-82	1	1
TC-83	M	M	M	M	M	M	M
TC-84	1	1
TC-88	1	1
TC-90	1	1
TC-91	1	1
TC-92	1	1
TC-93	1	1
TC-96	1	1
TC-97	1	1				1
TC-98	1	1					1
TC-99	1	1
TC-100	M	M	M	M	M	M	M
TC-101	1	1
Escacena	1	1

## Sheet: Xgwm205
Genotype	205-133	205-152	205-155	205-160	205-168	205-170	205-172	205-174	205-176	205-178	205-184
TC-1	1		1							1
TC-2	1		1			1
TC-3	1		1			1
TC-4	1		1			1
TC-5	1		1	1		1
TC-6	1		1			1
TC-7	1		1			1
TC-8	1		1			1
TC-9	1		1			1
TC-10	1		1			1
TC-12	1		1			1
TC-13	1		1			1
TC-14	1		1			1
TC-15	1		1			1
TC-16	1		1			1
TC-17	1		1			1
TC-18	1		1			1
TC-19	1		1			1
TC-20	1		1			1
TC-21	1		1			1
TC-22	1		1			1
TC-23	1		1			1
TC-24	1		1			1
TC-25	1		1			1
TC-26	1		1			1
TC-27	1		1			1
TC-28	1		1			1
TC-29	1		1			1
TC-30	1		1			1
TC-32	1		1			1
TC-33	1		1			1
TC-34	1		1			1
TC-35	1		1			1
TC-36	1		1			1
TC-37	1		1			1
TC-38	1	1									1
TC-39	1	1									1
TC-40	1		1								1
TC-41	1		1								1
TC-42	1		1								1
TC-43	1	1	1
TC-44	1		1				1
TC-45	1		1			1
TC-46	1		1	1		1
TC-47	1	1	1				1
TC-48	1		1			1
TC-49	1		1			1
TC-50	1		1				1
TC-51	1		1	1		1
TC-52	1		1	1		1
TC-53	1		1	1							1
TC-54	1		1	1							1
TC-55	1		1								1
TC-56	1		1			1
TC-57	1		1								1
TC-58	1		1			1
TC-59	1		1								1
TC-60	1		1								1
TC-61	1		1								1
TC-62	1		1		1
TC-63	1		1	1						1
TC-64	1		1
TC-65	1			1							1
TC-66	1		1	1		1
TC-67	1		1	1		1
TC-68	1		1	1		1
TC-69	1		1			1
TC-70	1		1			1
TC-71	1		1	1				1
TC-73	1		1						1
TC-75	1		1							1
TC-76	1	1	1
TC-77			1	1				1
TC-79	1		1				1
TC-81	1		1				1
TC-82	1		1	1			1
TC-83	1		1				1
TC-84	1		1						1
TC-88	1		1	1			1
TC-90	1		1	1			1
TC-91	1		1		1
TC-92			1				1
TC-93	1		1	1			1
TC-96	1		1			1
TC-97	1		1			1
TC-98	1		1		1
TC-99	1	1		1
TC-100	1		1			1
TC-101	1		1	1
Escacena	1		1	1	1

## Sheet: Xgwm219
Genotype	219-56	219-79	219-81	219-83	219-85	219-87	219-91	219-94	219-96	219-98	219-100
TC-1		1
TC-2		1
TC-3		1
TC-4		1
TC-5		1
TC-6		1
TC-7		1
TC-8		1
TC-9		1
TC-10		1
TC-12		1
TC-13		1
TC-14		1
TC-15			1
TC-16		1
TC-17			1
TC-18		1
TC-19		1
TC-20		1
TC-21		1
TC-22			1
TC-23		1
TC-24		1
TC-25		1
TC-26		1
TC-27		1
TC-28			1
TC-29		1
TC-30		1
TC-32				1
TC-33		1
TC-34		1
TC-35		1
TC-36		1
TC-37		1
TC-38		1
TC-39		1
TC-40		1
TC-41		1
TC-42		1
TC-43				1
TC-44		1
TC-45		1
TC-46		1
TC-47		1
TC-48		1
TC-49			1
TC-50				1
TC-51				1
TC-52				1
TC-53				1
TC-54			1
TC-55				1
TC-56			1
TC-57		1
TC-58		1
TC-59		1
TC-60		1
TC-61			1
TC-62			1
TC-63			1
TC-64		1
TC-65									1
TC-66										1
TC-67									1
TC-68										1
TC-69									1
TC-70		1
TC-71							1
TC-73						1
TC-75				1
TC-76			1
TC-77						1
TC-79							1
TC-81									1
TC-82									1
TC-83			1
TC-84											1
TC-88									1
TC-90									1
TC-91											1
TC-92										1
TC-93								1
TC-96					1
TC-97					1
TC-98									1
TC-99										1
TC-100									1
TC-101									1
Escacena			1

## Sheet: Xgwm249
Genotype	249-152	249-163	249-175	249-185	249-189	249-200
TC-1	1	1				1
TC-2	1	1		1
TC-3	1	1				1
TC-4	1	1				1
TC-5	1	1				1
TC-6	1	1				1
TC-7	1	1				1
TC-8	1	1				1
TC-9	1	1				1
TC-10	1	1				1
TC-12	1	1				1
TC-13	1	1				1
TC-14	1	1		1
TC-15	1	1		1
TC-16	1	1				1
TC-17	1	1				1
TC-18	1	1				1
TC-19	1	1				1
TC-20	1	1				1
TC-21	1	1				1
TC-22	1	1				1
TC-23	1	1				1
TC-24	1	1				1
TC-25	1	1				1
TC-26	1	1				1
TC-27	1	1				1
TC-28	1	1		1
TC-29	1	1				1
TC-30	1	1				1
TC-32	1	1				1
TC-33	1	1				1
TC-34	1	1				1
TC-35	1	1				1
TC-36	1	1				1
TC-37	1	1	1	1
TC-38	1	1		1
TC-39	1	1				1
TC-40	1	1		1
TC-41	1	1				1
TC-42	1	1				1
TC-43	1	1		1		1
TC-44	1	1				1
TC-45	1	1				1
TC-46	1	1				1
TC-47	1	1				1
TC-48	1	1				1
TC-49	1	1				1
TC-50	1	1		1
TC-51	1	1				1
TC-52	1	1				1
TC-53	1	1			1	1
TC-54	1	1		1
TC-55	1	1		1
TC-56	1	1				1
TC-57	1	1				1
TC-58	1	1		1
TC-59	1	1		1
TC-60	1	1				1
TC-61	1	1				1
TC-62	1	1				1
TC-63	1	1				1
TC-64	1	1				1
TC-65	1	1				1
TC-66	1	1				1
TC-67	1	1				1
TC-68	1	1				1
TC-69	1	1				1
TC-70	1	1				1
TC-71	1	1				1
TC-73	1	1				1
TC-75	1	1				1
TC-76	1	1				1
TC-77	1	1				1
TC-79	1	1				1
TC-81	1	1				1
TC-82	1	1				1
TC-83	1	1				1
TC-84	1	1				1
TC-88	1	1				1
TC-90	1	1				1
TC-91	1	1				1
TC-92	1	1				1
TC-93	1	1				1
TC-96	1	1				1
TC-97	1	1				1
TC-98	1	1				1
TC-99	1	1				1
TC-100	1	1				1
TC-101	1	1				1
Escacena	1	1				1

## Sheet: Xgwm257
Genotype	257-182	257-192	257-202	257-207	257-209	257-211	257-214
TC-1		1				1	1
TC-2		1		1	1
TC-3		1			1	1
TC-4		1				1	1
TC-5		1				1	1
TC-6		1			1	1
TC-7		1			1	1
TC-8		1			1	1
TC-9		1		1	1
TC-10		1				1	1
TC-12		1			1	1
TC-13					1	1	1
TC-14		1		1	1
TC-15		1			1
TC-16					1	1
TC-17		1				1	1
TC-18		1			1	1
TC-19		1				1	1
TC-20		1				1	1
TC-21		1				1	1
TC-22		1			1	1
TC-23		1			1	1
TC-24		1			1	1
TC-25		1				1	1
TC-26		1				1	1
TC-27		1				1	1
TC-28		1				1	1
TC-29		1			1	1
TC-30		1			1	1
TC-32		1			1	1
TC-33		1			1	1
TC-34		1				1	1
TC-35		1				1	1
TC-36		1			1
TC-37		1		1	1
TC-38		1		1	1
TC-39		1			1	1
TC-40		1			1	1
TC-41		1		1	1
TC-42		1			1	1
TC-43		1			1	1
TC-44		1			1	1
TC-45		1			1	1
TC-46		1			1	1
TC-47		1			1	1
TC-48	1	1	1			1	1
TC-49		1			1	1
TC-50					1	1
TC-51		1			1	1
TC-52		1			1	1
TC-53		1		1	1
TC-54		1		1	1
TC-55		1		1	1
TC-56		1		1	1
TC-57		1		1	1
TC-58		1		1	1
TC-59		1		1	1
TC-60		1			1	1
TC-61		1			1	1
TC-62		1				1	1
TC-63		1				1	1
TC-64	1	1	1		1	1
TC-65		1			1	1
TC-66		1			1	1
TC-67		1			1	1
TC-68		1			1	1
TC-69		1			1	1
TC-70		1			1	1
TC-71		1			1	1
TC-73		1			1	1
TC-75		1			1	1
TC-76		1			1	1
TC-77		1			1	1
TC-79		1			1	1
TC-81	1	1	1		1	1
TC-82		1			1	1
TC-83	1	1	1		1	1
TC-84		1			1	1
TC-88		1			1	1
TC-90		1			1	1
TC-91		1			1	1
TC-92		1			1	1
TC-93		1			1	1
TC-96		1			1	1
TC-97		1			1	1
TC-98		1				1	1
TC-99					1	1
TC-100					1	1
TC-101		1				1	1
Escacena		1				1	1

## Sheet: Xgwm271
Genotype	271-172	271-175	271-178	271-211	271-213	271-215	271-217
TC-1	1		1			1
TC-2	1		1			1
TC-3	1	1	1			1
TC-4	1	1	1			1
TC-5	1		1				1
TC-6	1		1				1
TC-7	1		1		1
TC-8	1		1		1
TC-9	1		1		1
TC-10	1		1		1
TC-12	1		1		1
TC-13	1		1		1
TC-14	1		1		1
TC-15	1		1		1
TC-16	1		1		1
TC-17	1		1		1
TC-18	1		1		1
TC-19	1		1		1
TC-20	1		1		1
TC-21	1		1		1
TC-22	1		1		1
TC-23	1		1		1
TC-24	1		1		1
TC-25	1		1		1
TC-26	1		1		1
TC-27	1		1		1
TC-28	1		1		1
TC-29	1		1		1
TC-30	1		1		1
TC-32	1	1	1			1
TC-33	1	1	1			1
TC-34	1		1		1
TC-35	1		1		1
TC-36	1		1			1
TC-37	1		1		1
TC-38	1		1		1
TC-39	1		1		1
TC-40		1	1		1
TC-41		1	1		1
TC-42	1		1		1
TC-43	1		1		1
TC-44	1		1		1
TC-45	1		1		1
TC-46	1		1		1
TC-47	1		1			1
TC-48	1		1		1
TC-49	1		1		1
TC-50	1		1			1
TC-51	1	1	1			1
TC-52	1		1		1
TC-53		1	1			1
TC-54	1		1		1
TC-55		1	1		1
TC-56	1		1		1
TC-57	1		1		1
TC-58	1		1		1
TC-59	1		1		1
TC-60	1		1		1
TC-61		1	1		1
TC-62	1		1		1
TC-63	1		1		1
TC-64	1		1		1
TC-65		1	1		1
TC-66	1		1		1
TC-67	1	1	1		1
TC-68	1		1		1
TC-69	1		1		1
TC-70	1		1			1
TC-71	1		1			1
TC-73	1		1			1
TC-75	1		1			1
TC-76	1		1			1
TC-77	1		1				1
TC-79	1		1			1
TC-80	1		1				1
TC-81	1		1			1
TC-82	1	1	1				1
TC-84	1	1	1		1
TC-85	1		1		1
TC-86	1		1		1
TC-87	1	1	1		1
TC-92	1	1	1		1
TC-93	1	1	1		1
TC-96	1		1			1
TC-97	1		1			1
TC-98	1		1		1
TC-99	1	1	1		1
TC-100	1	1	1	1
TC-101	1		1			1
Escacena	1		1		1

## Sheet: Xgwm285
Genotype	285-108	285-117	285-153	285-159	285-190	285-200	285-204	285-225	285-228	285-330	285-233	285-235	285-237	285-239	285-244	285-248	285-252	285-254	285-260
TC-1	1	1	1		1		1		1					1
TC-2	1	1	1		1				1	1
TC-3	1	1	1		1		1		1						1
TC-4	1	1	1		1								1
TC-5	1	1	1		1				1				1
TC-6	1	1	1		1				1			1
TC-7	1	1	1		1													1
TC-8	1	1	1		1
TC-9	1	1	1		1				1					1
TC-10	1	1	1		1		1		1				1
TC-12	1	1	1		1		1		1						1
TC-13	1	1	1		1		1	1
TC-14	1	1	1		1		1		1	1
TC-15	1	1	1		1		1		1	1
TC-16	1	1	1		1		1		1	1
TC-17	1	1	1		1		1		1			1
TC-18	1	1	1		1		1		1					1
TC-19	1	1	1		1		1		1				1
TC-20	1	1	1		1				1			1
TC-21	1	1	1		1				1				1
TC-22	1	1	1		1	1			1			1			1
TC-23	1	1	1		1				1					1
TC-24	1	1	1		1				1				1		1
TC-25	1	1	1		1				1					1	1
TC-26	1	1	1		1				1				1
TC-27	1	1	1		1				1		1				1
TC-28	1	1	1		1				1		1
TC-29	1	1	1		1				1					1
TC-30	1	1	1		1				1			1
TC-32	1	1	1		1				1			1		1
TC-33	1	1	1		1				1			1	1
TC-34	1	1	1		1				1							1
TC-35	1	1	1		1				1				1
TC-36	1	1	1		1				1										1
TC-37	1	1	1		1				1								1		1
TC-38	1	1	1		1				1								1
TC-39	1	1	1		1								1
TC-40	1	1	1		1		1		1
TC-41	1	1	1		1				1						1
TC-42	1	1	1		1				1					1
TC-43	1	1	1		1				1					1
TC-44	1	1	1		1				1					1
TC-45	1	1	1		1				1							1
TC-46	1	1	1		1									1
TC-47	1	1	1		1				1			1
TC-48	1	1	1		1				1			1
TC-49	1	1	1		1				1			1
TC-50	1	1	1		1				1						1
TC-51	1	1	1		1				1						1
TC-52	1	1	1		1				1					1
TC-53	1	1	1		1				1						1
TC-54	1	1	1		1				1									1
TC-55	1	1	1		1				1									1
TC-56	1	1	1		1				1										1
TC-57	1	1	1		1				1										1
TC-58	1	1	1		1				1									1
TC-59	1	1	1		1				1									1
TC-60	1	1	1		1				1			1		1
TC-61	1	1	1		1				1			1
TC-62	1	1	1		1				1
TC-63	1	1	1		1				1			1		1
TC-64	1	1	1		1				1			1
TC-65	1	1	1		1				1			1
TC-66	1	1	1		1				1			1
TC-67	1	1	1		1				1			1
TC-68	1	1	1		1				1			1
TC-69	1	1	1		1				1			1
TC-70	1	1	1		1				1			1
TC-71	1	1	1		1				1			1
TC-73	1	1	1		1				1			1
TC-75	1	1	1		1				1			1
TC-76	1	1	1		1				1			1
TC-77	1	1	1		1				1			1
TC-79	1	1	1		1				1			1
TC-81	1	1	1		1				1			1
TC-82	1	1	1		1				1			1
TC-83	1	1	1		1				1					1
TC-84	1	1	1		1				1			1
TC-88	1	1	1		1				1			1
TC-90	1	1	1		1				1			1
TC-91	1	1	1		1				1			1
TC-92	1	1	1		1				1			1
TC-93	1	1	1		1				1			1
TC-96	1	1	1		1				1			1
TC-97	1	1	1		1				1				1
TC-98	1	1	1		1				1				1
TC-99	1	1	1		1				1			1
TC-100	1	1	1		1				1				1
TC-101	1	1	1		1				1				1
Escacena	1	1	1		1				1					1

[truncated: 11 more sheets: Xgwm291, Xgwm294, Xgwm314, Xgwm382, Xgwm391, Xgwm397, Xgwm403, Xgwm513, Xgwm544, Xgwm565, Xgwm614]
